# Supplementary material for: Genome and Transcriptome Analyses Provide Insight into the Euryhaline Adaptation Mechanism of Crassostrea gigas
Source: PLoS One. 2013 Mar 12;8(3):e58563. doi: 10.1371/journal.pone.0058563 (PMC3595286; doi:10.1371/journal.pone.0058563)
Supplement: Table S2 — Sequences of the primers used in this study for quantitative real-time PCR analysis. (XLSX) [file pone.0058563.s005.xlsx]

## Sheet: Sheet1
Table S2: Sequences of primers used in this study for quantitative real-time PCR analysis
Primer	ID	Sequence	Application
Elongation Factors-F	CGI_10012474	AGTCACCAAGGCTGCACAGAAAG	Real Time PCR
Elongation Factors-R	CGI_10012474	TCCGACGTATTTCTTTGCGATGT	Real Time PCR
Aminomethytransferase-F	CGI_10019480	GGCCGGTCTGTTTGATGTC	Real Time PCR
Aminomethytransferase-R	CGI_10019480	CCTCCCCGTTCATTGGTAAA	Real Time PCR
Glycine dehydrogenase-F	CGI_10021361	AGAGGACCTAAGGGAACTTTTGC	Real Time PCR
Glycine dehydrogenase-R	CGI_10021361	GGGGAATCATCGAGTGAACCAG	Real Time PCR
Glycine hydroxymethyltransferase-F	CGI_10014474	AAGGTCAGCCAGGCCAAAG	Real Time PCR
Glycine hydroxymethyltransferase-R	CGI_10014474	CCATTCTTCAGGGGACAACC	Real Time PCR
Δ-1-pyrroline-5-carboxylate synthase-F	CGI_10028147	AAGACTTACAGGGGCTCACCG	Real Time PCR
Δ 1-pyrroline-5-carboxylate synthase-R	CGI_10028147	GATCAGGTGCTTCTGATTGGGT	Real Time PCR
Δ 1 -pyrroline-5-carboxylate reductase-F	CGI_10010949	CTGGACGCTGTGACGGGACT	Real Time PCR
Δ 1 -pyrroline-5-carboxylate reductase-R	CGI_10010949	TCTGGGCGGCTAATTTTGTG	Real Time PCR
Ornithine aminotransferase-F	CGI_10011934	GCCCTTACATGCCTGGCTAC	Real Time PCR
Ornithine aminotransferase-R	CGI_10011934	ACCACAACACCTGCCTCTCC	Real Time PCR
Arginase-F	CGI_10017862	ATGCGTGGACATAGCAGAAGTAA	Real Time PCR
Arginase-R	CGI_10017862	GTCGGGATTGGGATTTGGTAA	Real Time PCR
Alanine transaminase-F	CGI_10016485	ATGATGACTGGCAAGGACGG	Real Time PCR
Alanine transaminase-R	CGI_10016485	GACAAGAGCCCTGGGGATACA	Real Time PCR
Alanine-glyoxylate transaminase-F	CGI_10019208	CGGAGCGAGCCCTTACCT	Real Time PCR
Alanine-glyoxylate transaminase-R	CGI_10019208	TCCTTTGGCATTGAAAATCTGA	Real Time PCR
Glutamate decarboxylase-F1	CGI_10000038	TGAAGCTGTGGATCATGTGG	Real Time PCR
Glutamate decarboxylase-R1	CGI_10000038	CTCGAATCCCTCCCTCTCCT	Real Time PCR
Glutamate decarboxylase-F2	CGI_10023627	AGACTCACGCACTTCGGTTG	Real Time PCR
Glutamate decarboxylase-R2	CGI_10023627	CGCATCTGTTCGTTTCGTTT	Real Time PCR
Spermidine synthase-F	CGI_10002040	ATTGTCTGCTGTCAAGGGGAGT	Real Time PCR
Spermidine synthase-R	CGI_10002040	GGGGTAGGTGGGTATTGTGGT	Real Time PCR
Aldehyde dehydrogenase-F	CGI_10018576	GTTGCGATAAGATACCCACCCT	Real Time PCR
Aldehyde dehydrogenase-R	CGI_10018576	AGAACCCGAACCAGGAAAGAA	Real Time PCR
ATP-grasp domain-containing protein-F	CGI_10019704	TGCCATCTTGTCTGCCAAAGG	Real Time PCR
ATP-grasp domain-containing protein-R	CGI_10019704	GCACGCACATGACTCCCATC	Real Time PCR
Cysteine sulfinic acid decarboxylase-F1	CGI_10022071	CAATGCTGCCTACCTGTTCC	Real Time PCR
Cysteine sulfinic acid decarboxylase-R1	CGI_10022071	CAAAGCCCTGATCTCCCTTG	Real Time PCR
Cysteine sulfinic acid decarboxylase-F2	CGI_10026339	AGCGTGAAAGTTGCCCATCC	Real Time PCR
Cysteine sulfinic acid decarboxylase-R2	CGI_10026339	CAGGGAGAACACAGGGGACA	Real Time PCR
Taurine transporter-F	CGI_10028337	CTCCCTGGAAAGGCAAAGTCT	Real Time PCR
Taurine transporter-R	CGI_10028337	GCTTTGTGAATGGCATCTTGAA	Real Time PCR
HSP beta 1-F	CGI_10011376	TCGACCGTGAATTGGGTAGAAT	Real Time PCR
HSP beta 1-R	CGI_10011376	GAGCCCTCCTCGTGTTTGG	Real Time PCR
Sodium- and chloride-dependent glycine transporter-F	CGI_10009981	GCCATGCTGGGGAAAAGG	Real Time PCR
Sodium- and chloride-dependent glycine transporter-R	CGI_10009981	GTCTGTCCATCAAGTTCGGGTT	Real Time PCR
