# Supplementary material for: Genome and Transcriptome Analyses Provide Insight into the Euryhaline Adaptation Mechanism of Crassostrea gigas
Source: PLoS One. 2013 Mar 12;8(3):e58563. doi: 10.1371/journal.pone.0058563 (PMC3595286; doi:10.1371/journal.pone.0058563)
Supplement: Table S5 — Expanded KOs between different species. (XLSX) [file pone.0058563.s008.xlsx]

## Sheet: Sheet1
Table S5. Expanded KOs between different species
KO ID	Different Species						KO Name
	Oyster Gene Count	※The other species Gene Count	P-values	※Aquatic intertidal species Gene Count	※Terrestrial species Gene Count	P-value
K00069	9	3	0.018309				15-Hydroxyprostaglandin dehydrogenase
K11262	21	8	0.002738				Acetyl-CoA carboxylase
K05692	35	16	0.00154				Actin beta/gamma 1
K06792	17	5	0.001426				Aggrecan 1
K06254	16	9	0.071729				Agrin
K01206	15	8	0.055185				Alpha-L-Fucosidase
K03351				7	3.75	0.005311	Anaphase-promoting complex subunit 4
K05467	33	6	0				Angiopoietin 4
K10380	107	78	0.014837				Ankyrin
K08076	28	11	0.001135				Astacin
K05661				1.75	0.25	0.005424	ATP-binding cassette, subfamily B, member 6
K03654	36	2	0				ATP-dependent DNA helicase RecQ
K12646	9	4	0.046936				ATP-dependent RNA helicase DDX58
K04725	54	17	0				Baculoviral IAP repeat-containing 2/3/4
K07819	19	9	0.020382	19.25	2	0.004853	Beta-1,3-Galactosyltransferase 1
K01467	16	4	0.000812				Beta-Lactamase
K14163				2.75	0.5	0.00114	Bifunctional glutamyl/prolyl-tRNA synthetase
K04663				2.75	1.25	0.005424	Bone morphogenetic protein 5/6/7/8
K06813	28	14	0.010139				Cadherin 23
K04600	27	18	0.086635				Cadherin EGF LAG seven-pass G-type receptor 1
K02183	58	35	0.005267				Calmodulin
K01365	17	9	0.039859	13.75	4.25	0.006162	Cathepsin L
K10089				3.5	0.25	0.0001605	Cation-dependent mannose-6-phosphate receptor
K06278	17	3	0.000102				Caveolin 1
K06545	11	4	0.015848				CD163 antigen
K06563				9.5	0.5	0.005195	CD209 antigen
K03363				3	0.75	0.005412	Cell division cycle 20, cofactor of APC complex
K10840				3.25	1.75	0.005424	Centrin-2
K00698	28	7	2.1e-05				Chitin synthase
K04195				4.25	0.75	0.00523	Cholecystokinin B receptor
K00108	19	8	0.00914				Choline dehydrogenase
K06238	59	28	0.000124				Collagen, type VI, alpha
K08132	17	7	0.013034				Collagen, type XII, alpha
K10062	20	5	0.000239				Collectin subfamily member 12
K04011				4.25	1.5	0.004579	Complement component (3b/4b)
K03989	81	1	0				Complement component 4
K03995				4.25	1	0.001078	Complement component 6
K03987	20	1	0				Complement subcomponent subunit B
K14616	27	2	0				Cubilin
K07408				10.5	0.75	0.004128	Cytochrome P450, family 1, subfamily A
K00512				8.25	0.5	0.0007589	Cytochrome P450, family 17, subfamily A
K07418	11	5	0.037145				Cytochrome P450, family 2, subfamily J
K00272				3.5	1	0.008889	D-Aspartate oxidase
K00901				10.5	7	0.000666	Diacylglycerol kinase
K05745				4	1.75	0.005412	Diaphanous 3
K00485	15	6	0.010966				Dimethylaniline monooxygenase (N-oxide forming)
K02335				2.75	0.75	0.001311	DNA polymerase I
K13298				2.75	0.25	0.007291	Dual 3',5'-cyclic-AMP and -GMP phosphodiesterase 11
K10645	26	13	0.010479				E3 ubiquitin-protein ligase mind-bomb
K01179	10	4	0.027535				Endoglucanase
K05121	23	4	9e-06				Endothelial-specific receptor tyrosine kinase
K10226				5	0.5	0.007846	Fatty acid desaturase 2 (delta-6 desaturase)
K03360				2.25	0	0.002896	F-box and leucine-rich repeat protein GRR1
K10104	25	71	0				Ficolin
K02432				2.75	1.25	0.005424	Frizzled 1/7
K08465	8	3	0.033191				G protein-coupled receptor 133
K00799	38	25	0.046221				Glutathione S-transferase
K03714				2.5	0.25	0.00114	Glycoprotein 2-beta-D-xylosyltransferase
K04284	12	5	0.022418				Growth hormone secretagogue receptor
K01769				15	6.25	0.007699	Guanylate cyclase, other
K03283	23	11	0.010643				Heat shock 70kDa protein 1/8
K09057				4.5	1.25	0.0001605	Hepatic leukemia factor
K08826	31	5	0				Homeodomain interacting protein kinase
K09935	19	2	4e-06				Hypothetical protein
K04467				2.75	0.5	0.00114	Inhibitor of nuclear factor kappa-B kinase subunit alpha
K06240	22	10	0.01037				Laminin, alpha 3/5
K03068	26	15	0.037167				Low density lipoprotein receptor-related protein 5/6
K13163	18	8	0.013515				Male-specific lethal 1
K06560	98	51	1.4e-05				Mannose receptor, C type
K04285	8	3	0.033191				Melatonin receptor 1A
K08606	24	7	0.000217				Meprin A, beta
K04605				8.25	0.5	0.003285	Metabotropic glutamate receptor 2/3
K01874				5.25	2.25	0.004417	Methionyl-tRNA synthetase
K14572	14	2	0.000146				Midasin
K04416				2.5	0.25	0.00114	Mitogen-activated protein kinase kinase kinase 1
K04043	48	4	0				Molecular chaperone DnaK
K00742				10.25	1.25	0.007586	N-Acetyllactosaminide beta-1,6-N-acetylglucosaminyltransferase
K01639				2.25	0.25	0.001311	N-Acetylneuraminate lyase
K04240				4.25	0.75	0.00523	Neuropeptide FF receptor 1
K04808	36	7	0				Nicotinic acetylcholine receptor alpha-6
K04810	15	8	0.055185	15.5	1.25	0.0002329	Nicotinic acetylcholine receptor alpha-9
K06826	22	11	0.020078				Nidogen (entactin)
K08857	26	15	0.037167				NIMA (never in mitosis gene a)-related kinase
K02599	88	55	0.001575				Notch
K02580				2.25	0.25	0.001311	Nuclear factor NF-kappa-B p105 subunit
K14834	14	1	1.4e-05				Nucleolar complex protein 3
K10165				9.75	2	0.003112	Nucleotide-binding oligomerization domain-containing protein 2
K06316				6.75	1.25	0.0005883	Oligosaccharidyl-lipid flippase family
K14073	11	6	0.082003				Pancreatic triacylglycerol lipase
K14558	5	1	0.017062				Periodic tryptophan protein 2
K01315	38	12	1.5e-05				Plasminogen
K10798				10.75	3.5	0.004342	Poly ADP-ribose polymerase
K04988	22	11	0.020078				Polycystin 1L2
K05324	7	3	0.058993				Potassium voltage-gated channel KQT-like subfamily, invertebrate
K12820				7.25	1.25	0.008056	Pre-mRNA-splicing factor ATP-dependent RNA helicase DHX15/PRP43
K04261	28	4	0				Prostaglandin E receptor 4
K09624	23	11	0.010643				Protease, serine, 12 (neurotrypsin, motopsin)
K14786	33	2	0				Protein KRI1
K06776	27	7	3.9e-05				Protein tyrosine phosphatase, receptor type, K
K13297	16	5	0.002537				Protein tyrosine phosphatase, receptor type, T
K01104	108	73	0.002984				Protein-tyrosine phosphatase
K05220				4.25	0.5	0.003919	Purinergic receptor P2X, ligand-gated ion channel 7
K07478	20	3	1.3e-05				Putative ATPase
K01007				3.5	0.75	0.007372	Pyruvate, water dikinase
K00784				3.5	1.25	0.00114	Ribonuclease Z
K14855	22	1	0				Ribosome assembly protein 4
K06841	25	8	0.00034				Semaphorin 5
K08202	30	19	0.052838				Solute carrier family 22 (organic cation transporter)
K08749				3.25	0	0.0009828	Solute carrier family 27 (fatty acid transporter)
K14210				4.5	0.25	0.001074	Solute carrier family 3 (neutral and basic amino acid transporter)
K14613	17	2	1.6e-05				Solute carrier family 46 (folate transporter)
K01594				3.5	0.75	0.004579	Sulfinoalanine decarboxylase
K12600				16.75	11	0.004777	Superkiller protein 3
K06252	124	57	0				Tenascin
K01754				4.75	1.25	0.00523	Threonine dehydratase
K01733				1.75	0.25	0.005424	Threonine synthase
K04659	27	12	0.003809	21.5	3.25	0.003692	Thrombospondin
K05398	10	3	0.009935				Toll-like receptor 1
K00505	26	4	1e-06				Tyrosinase
K05120	84	9	0				Tyrosine kinase receptor 1
K12859				2.75	1.25	0.005424	U5 snRNP protein, DIM1 family
K08332				9.25	5	0.006241	Vacuolar protein 8
K00106				7.5	2.25	0.00799	Xanthine dehydrogenase/oxidase
※ The other animals included: Capitella capitata, Lottia gigantean, Strongylocentrotus purpuratus, Helobdella robusta, Drosophila melanogaster, Apis mellifera, Homo sapiens
Aquatic intertidal species inlcuded: Capitella capitata, Lottia gigantean, Strongylocentrotus purpuratus, Helobdella robusta, C. gigas
Terrestrial species included: Drosophila melanogaster, Apis mellifera, Homo sapiens
