# Supplementary material for: Genome and Transcriptome Analyses Provide Insight into the Euryhaline Adaptation Mechanism of Crassostrea gigas
Source: PLoS One. 2013 Mar 12;8(3):e58563. doi: 10.1371/journal.pone.0058563 (PMC3595286; doi:10.1371/journal.pone.0058563)
Supplement: Table S6 — Co-expanded pathways in the iPath map. (XLSX) [file pone.0058563.s009.xlsx]

## Sheet: Sheet1
Table S6. Co-expanded pathways in iPath maps
Highlighted pathway Name	Highlighted pathway ID	KEGG Map ID	Different Species						Map Name
			Oyster Gene Count	※The other species Gene Count	P-values	※ Aquatic intertidal species Gene Count	※ Terrestrial species Gene Count	P-value
Tyrosine Metabolism	A	map00350	118	80	6.6e-05	107.5	48	0.0006331	Tyrosine metabolism
	A	map04916	152	114	0.000561				Melanogenesis
Xenobiotics Biodegradation and Metabolism	B	map00590	115	77	4.8e-05	114	37.5	0.01221	Arachidonic acid metabolism
	B	map00591	63	44	0.005785	60	29.75	0.04407	Linoleic acid metabolism
	B	map00330	100	73	0.002325	98	47.75	0.02568	Arginine and proline metabolism
	B	map00380	96	69	0.001736	99.25	35.25	0.00146	Tryptophan metabolism
	B	map00361				5	0.25	0.0278	Chlorocyclohexane and chlorobenzene degradation
	B	map00980	75	55	0.007419	77.5	36.5	0.03846	Metabolism of xenobiotics by cytochrome P450
	B	map03320	98	80	0.040193	98.75	56.5	0.004931	PPAR signaling pathway
	B	map00830	65	46	0.006953	62.5	28.75	0.02449	Retinol metabolism
Nucleic Acid Metabolism	C	map00230				304.25	193.25	0.04355	Purine metabolism
	C	map03030	64	50	0.044181	61.75	36.5	0.007459	DNA replication
	C	map03420				79.75	46.25	0.01715	Nucleotide excision repair
	C	map03430	51	35	0.007856	45.75	22.75	0.002801	Mismatch repair
	C	map03440	59	45	0.033965	58.5	30.5	0.01249	Homologous recombination
Amino Acid Metabolism	D	map00260	93	60	6.3e-05	84.75	36.75	0.03229	Glycine, serine and threonine metabolism
	D	map00270	59	43	0.016251	57.75	27.5	0.01503	Cysteine and methionine metabolism
	D	map00330	100	73	0.002325	98	47.75	0.02568	Arginine and proline metabolism
	D	map00410	51	34	0.005357	45	22.25	0.009165	beta-Alanine metabolism
	D	map00430				20.5	11	0.007338	Taurine and hypotaurine metabolism
Lipid Metabolism	E	map00061				32.75	12.25	0.00127	Fatty acid biosynthesis
	E	map00062	22	12	0.006228	18.75	6.5	0.000872	Fatty acid elongation in mitochondria
	E	map00071	84	66	0.024005	88.25	42	0.007761	Fatty acid metabolism
	E	map00100				29.25	14.5	0.01682	Steroid biosynthesis
	E	map00140	50	38	0.048343	56	22	0.01287	Steroid hormone biosynthesis
※ The other animals included: Capitella capitata, Lottia gigantean, Strongylocentrotus purpuratus, Helobdella robusta, Drosophila melanogaster, Apis mellifera, Homo sapiens
Aquatic intertidal species inlcuded: Capitella capitata, Lottia gigantean, Strongylocentrotus purpuratus, Helobdella robusta, C. gigas
Terrestrial species included: Drosophila melanogaster, Apis mellifera, Homo sapiens
