# Supplementary material for: Genome and Transcriptome Analyses Provide Insight into the Euryhaline Adaptation Mechanism of Crassostrea gigas
Source: PLoS One. 2013 Mar 12;8(3):e58563. doi: 10.1371/journal.pone.0058563 (PMC3595286; doi:10.1371/journal.pone.0058563)
Supplement: Table S8 — Gene IDs included in this manuscript. (XLSX) [file pone.0058563.s011.xlsx]

## Sheet: Sheet1
TableS8. Gene IDs included in this manuscript
					Gene Expression Level
Functions	Gene Name	Gene ID	salt5	salt10	salt15	salt20	salt25	salt30	salt40
Mark genes search
	HSP beta 1	CGI_10011376	85.7568	10.5354	4.80786	10.5527	13.1287	2.79273	3.15953	IPR001436; Alpha crystallin/Heat shock protein IPR002068; Heat shock protein Hsp20 IPR008978; HSP20-like chaperone
	Sodium- and chloride-dependent glycine transporter	CGI_10009981	4.4833	58.7777	44.523	7.46148	3.98741	3.65378	4.34036	IPR000175; Sodium:neurotransmitter symporter
Ion channels and water channel
Ion channel	Voltage gated sodium channel	CGI_10003777	29.0674	20.9375	17.9705	33.06	40.5704	50.7338	39.9799	IPR001696; Voltage gated sodium channel, alpha subunit IPR005821; Ion transport IPR010526; Sodium ion transport-associated
		CGI_10026710	11.0962	8.40683	7.66252	13.5677	21.6355	15.0719	13.8116	NA
	Voltage-dependent potassium channel	CGI_10015111	11.2848	6.1908	9.54392	15.5139	15.6246	18.0147	12.4204	IPR000210; BTB/POZ-like IPR003091; Voltage-dependent potassium channel IPR003131; Potassium channel, voltage dependent, Kv, tetramerisation IPR003968; Potassium channel, voltage dependent, Kv IPR003972; Potassium channel, voltage dependent, Kv1 IPR005821; Ion transport IPR011333; BTB/POZ fold
		CGI_10022859	4.87556	2.59996	2.35951	3.89937	4.66355	6.45688	3.59734	IPR005399; Potassium channel, voltage-dependent, beta subunit, KCNAB-related IPR023210; NADP-dependent oxidoreductase domain
		CGI_10024636	15.3161	7.65566	5.09494	13.2254	11.9251	12.1148	12.9698	IPR003091; Voltage-dependent potassium channel IPR003131; Potassium channel, voltage dependent, Kv, tetramerisation IPR003968; Potassium channel, voltage dependent, Kv IPR003974; Potassium channel, voltage dependent, Kv3 IPR005821; Ion transport IPR011333; BTB/POZ fold
		CGI_10027006	6.8029	3.71729	4.26353	11.0093	7.55622	12.4745	7.05644	IPR000595; Cyclic nucleotide-binding domain IPR000700; PAS-associated, C-terminal IPR001610; PAC motif IPR003938; Potassium channel, voltage-dependent, EAG/ELK/ERG IPR003967; Potassium channel, voltage-dependent, ERG IPR005821; Ion transport IPR018490; Cyclic nucleotide-binding-like
	Calcium-activated potassium channel	CGI_10011873	8.88038	21.9309	13.2684	7.3092	12.5373	9.59118	8.83573	IPR004178; Calmodulin-binding domain IPR011996; Potassium channel, calcium-activated, SK, conserved region IPR013099; Ion transport 2
	Calcium ion channels	CGI_10019840	10.2404	4.25183	12.9831	13.1521	9.14235	10.9319	6.51054	IPR005821; Ion transport
		CGI_10013580	7.72611	12.646	10.7892	5.45827	4.73373	5.07809	6.714	IPR005821; Ion transport
	Chloridion channel	CGI_10012229	17.7783	15.0336	14.5747	7.15435	10.1326	7.37627	8.04162	IPR000644; Cystathionine beta-synthase, core IPR001807; Chloride channel, voltage gated IPR014743; Chloride channel, core
Water channel	Aquaporin-like protein	CGI_10024446	3.79356	0.609191	0.304068	5.65321	6.80065	10.9899	7.19357	IPR000425; Major intrinsic protein IPR023271; Aquaporin-like
		CGI_10013723	28.0786	4.19443	3.34974	38.4913	46.3886	50.5896	18.0507	IPR000425; Major intrinsic protein IPR023271; Aquaporin-like
		CGI_10001489	5.81184	2.36739	1.45433	12.205	5.48419	11.2637	5.35208	IPR000425; Major intrinsic protein IPR023271; Aquaporin-like
FAA metabolism
Taurine metabolism	Cysteine dioxygenase	CGI_10022693	15.0122	46.2863	199.2	79.2775	85.1841	112.13	95.5479	IPR010300; Cysteine dioxygenase type I IPR011051; Cupin, RmlC-type
	Cysteine sulfinic acid decarboxylase	CGI_10022071	8.36883	3.30809	1.65118	2.66481	3.75737	6.92696	6.83607	IPR002129; Pyridoxal phosphate-dependent decarboxylase IPR015424; Pyridoxal phosphate-dependent transferase, major domain
		CGI_10026339	32.8116	66.9102	12.4952	8.82552	5.25665	21.0626	10.4333	IPR002129; Pyridoxal phosphate-dependent decarboxylase IPR015424; Pyridoxal phosphate-dependent transferase, major domain
	Taurine transporter	CGI_10028337	132.632	113.915	140.119	139.045	166.572	259.285	306.079	IPR000175; Sodium:neurotransmitter symporter IPR001648; Ribosomal protein S18
Glycine metabolism	Glycine dehydrogenase	CGI_10021361	28.7216	81.8999	45.9915	38.2152	37.7191	21.2872	18.0047	IPR001597; Aromatic amino acid beta-eliminating lyase/threonine aldolase IPR015424; Pyridoxal phosphate-dependent transferase, major domain IPR020580; Glycine cleavage system P-protein, N-terminal
	Aminomethytransferase	CGI_10019480	15.3757	28.5026	13.1017	16.5398	9.36144	10.113	8.48816	IPR006222; Glycine cleavage T-protein, N-terminal IPR013977; Glycine cleavage T-protein, C-terminal barrel
	Serine hydroxymethyl transferase	CGI_10014474	68.7403	34.9784	69.2968	71.9095	75.8982	89.6998	112.183	IPR001085; Serine hydroxymethyltransferase IPR015424; Pyridoxal phosphate-dependent transferase, major domain
Arginine and proline metabolism	Pyrroline-5-carboxylate synthetase	CGI_10028147	29.9841	128.293	50.1986	30.6609	25.9423	17.1962	23.0919	IPR001048; Aspartate/glutamate/uridylate kinase IPR001057; Glutamate/acetylglutamate kinase IPR015590; Aldehyde dehydrogenase domain IPR016161; Aldehyde/histidinol dehydrogenase
	Pyrroline-5-carboxylate reductase	CGI_10010949	39.7031	88.8865	16.4197	4.28274	2.07039	22.4365	104.982	IPR004455; NADP oxidoreductase, coenzyme F420-dependent IPR008927; 6-phosphogluconate dehydrogenase, C-terminal-like
	Proline dehydrogenase	CGI_10016086	25.2011	17.9165	20.0192	39.0863	58.6237	29.292	27.9117	IPR002872; Proline dehydrogenase
	Pyrroline-5-carboxylate dehydrogenase	CGI_10003285	24.9915	15.8283	16.6089	13.9095	14.6625	19.747	19.729	IPR015590; Aldehyde dehydrogenase domain IPR016161; Aldehyde/histidinol dehydrogenase
	Argininosuccinate synthetase	CGI_10027748	5.35927	3.53552	6.31577	7.48279	5.41061	4.0283	4.29696	IPR001518; Argininosuccinate synthase
	Argininosuccinate lyase	CGI_10024108	1.24153	3.2564	2.58734	2.80947	4.20979	1.71271	2.3717	IPR000362; Fumarate lyase IPR003031; Delta crystallin IPR008948; L-Aspartase-like IPR022761; Lyase 1, N-terminal
	Arginase	CGI_10017862	4.51359	10.1474	19.6809	6.12831	7.37637	2.24157	4.10828	IPR006035; Ureohydrolase
	Ornithine aminotransferase	CGI_10011934	36.0607	142.053	53.089	25.9552	18.7769	15.7158	16.8703	IPR005814; Aminotransferase class-III IPR015424; Pyridoxal phosphate-dependent transferase, major domain
Alanine and Beta-alanine metabolism	Alanine transaminase	CGI_10016485	33.4495	68.091	36.9915	42.4889	36.3249	28.8903	26.4747	IPR004839; Aminotransferase, class I/classII IPR015424; Pyridoxal phosphate-dependent transferase, major domain
		CGI_10014208	39.4897	51.5022	52.7313	34.0408	34.1696	37.7769	31.6496	IPR004839; Aminotransferase, class I/classII IPR015424; Pyridoxal phosphate-dependent transferase, major domain
	Alanine-glyoxylate transaminase	CGI_10027501	32.8389	17.7084	21.8372	30.8793	28.6658	28.9932	36.7647	IPR000192; Aminotransferase, class V/Cysteine desulfurase IPR015424; Pyridoxal phosphate-dependent transferase, major domain
		CGI_10019208	28.7906	16.8122	17.832	33.2615	36.0086	36.8286	32.8669	IPR005814; Aminotransferase class-III IPR015424; Pyridoxal phosphate-dependent transferase, major domain
	Glutamate decarboxylase	CGI_10000038	22.4057	39.5213	6.84154	4.71101	3.79571	16.0138	5.99464	IPR002129; Pyridoxal phosphate-dependent decarboxylase IPR015424; Pyridoxal phosphate-dependent transferase, major domain
		CGI_10023627	45.5337	82.3503	114.123	66.9492	81.817	57.241	48.3096	IPR002123; Phospholipid/glycerol acyltransferase IPR006095; Glutamate/phenylalanine/leucine/valine dehydrogenase IPR006096; Glutamate/phenylalanine/leucine/valine dehydrogenase, C-terminal IPR006097; Glutamate/phenylalanine/leucine/valine dehydrogenase, dimerisation domain
	Spermidine synthase	CGI_10002040	13.8086	9.38154	9.70586	9.32152	4.60546	6.15434	6.98256	IPR001045; Spermine synthase
	Aldehyde dehydrogenase	CGI_10008945	10.7385	17.0039	8.96763	8.27011	8.66231	8.26826	6.56667	IPR006616; DM9 repeat IPR015590; Aldehyde dehydrogenase domain IPR016161; Aldehyde/histidinol dehydrogenase
		CGI_10018576	27.94	31.1082	20.5804	18.0306	21.9823	14.0418	16.0363	IPR015590; Aldehyde dehydrogenase domain IPR016161; Aldehyde/histidinol dehydrogenase
	ATP-grasp domain-containing protein	CGI_10019704	551.879	11459.4	4586.16	3358.09	1361.84	232.832	724.969	IPR011761; ATP-grasp fold
Metabolism networks
calcium signal transduction genes	Calcitonin receptor	CGI_10011931	2.81302	7.22769	6.92657	1.78859	2.40181	0.894093	2.1242	IPR000832; GPCR, family 2, secretin-like IPR001879; GPCR, family 2, extracellular hormone receptor domain IPR017981; GPCR, family 2-like
		CGI_10002556	13.3516	9.86277	21.4037	10.3168	12.1717	9.43044	12.9029	IPR000832; GPCR, family 2, secretin-like IPR017981; GPCR, family 2-like
	Calmodulin-like protein	CGI_10013419	42.4115	54.8535	40.0583	58.0776	22.9381	18.5959	22.4122	IPR002048; Calcium-binding EF-hand IPR018249; EF-HAND 2 IPR019577; SPARC/Testican, calcium-binding domain
	G-protein coupled receptor	CGI_10001398	28.0482	29.5271	77.1872	22.318	32.7415	23.8607	28.7602	IPR000832; GPCR, family 2, secretin-like IPR017981; GPCR, family 2-like
		CGI_10006507	0.107947	3.60562	7.47563	1.00093	0.864064	0.214437	0.218341	IPR000203; GPS domain IPR000742; Epidermal growth factor-like, type 3 IPR000832; GPCR, family 2, secretin-like IPR001879; GPCR, family 2, extracellular hormone receptor domain IPR017981; GPCR, family 2-like
		CGI_10004482	0.185267	0.357014	3.56396	0.122705	0.123581	0	0.124912	IPR000276; 7TM GPCR, rhodopsin-like IPR017452; GPCR, rhodopsin-like superfamily
		CGI_10026442	4.42582	7.39152	9.6491	14.4611	7.87258	3.71214	4.7744	IPR017981; GPCR, family 2-like
	1-Phosphatidylinositol-4,5-bisphosphate phosphodiesterase epsilon-1	CGI_10007096	2.35531	2.65205	9.20391	3.46861	2.9019	2.12841	2.20453	IPR000008; C2 calcium-dependent membrane targeting IPR000159; Ras-association IPR000909; Phospholipase C, phosphatidylinositol-specific , X domain IPR001711; Phospholipase C, phosphatidylinositol-specific, Y domain IPR001895; Guanine-nucleotide dissociation stimulator CDC25 IPR008937; Ras guanine nucleotide exchange factor IPR008973; C2 calcium/lipid-binding domain, CaLB IPR016024; Armadillo-type…
	Glutathione peroxides	CGI_10017612	14.9371	15.9913	43.6338	13.1908	9.59471	12.8215	23.872	IPR000889; Glutathione peroxidase IPR012336; Thioredoxin-like fold
		CGI_10007023	0.517304	15.2852	38.4785	13.0195	5.8661	10.6188	6.6268	IPR000889; Glutathione peroxidase IPR012336; Thioredoxin-like fold
	Pyrroline-5-carboxylate synthetase	CGI_10028147	29.9841	128.293	50.1986	30.6609	25.9423	17.1962	23.0919	IPR001048; Aspartate/glutamate/uridylate kinase IPR001057; Glutamate/acetylglutamate kinase IPR015590; Aldehyde dehydrogenase domain IPR016161; Aldehyde/histidinol dehydrogenase
	Glycine dehydrogenase	CGI_10021361	28.7216	81.8999	45.9915	38.2152	37.7191	21.2872	18.0047	IPR001597; Aromatic amino acid beta-eliminating lyase/threonine aldolase IPR015424; Pyridoxal phosphate-dependent transferase, major domain IPR020580; Glycine cleavage system P-protein, N-terminal
	Glutamine synthetase	CGI_10015425	113.487	638.014	261.427	112.949	146.237	208.038	208.254	IPR008146; Glutamine synthetase, catalytic domain IPR008147; Glutamine synthetase, beta-Grasp
	Cysteine dioxygenase	CGI_10008307	70.3226	118.962	100.192	42.0203	63.6858	52.4796	50.3896	IPR010300; Cysteine dioxygenase type I IPR011051; Cupin, RmlC-type
	Glutamate-cysteine ligase	CGI_10018391	35.6932	94.9457	45.852	51.333	43.2162	44.807	52.8222	IPR004308; Glutamate-cysteine ligase catalytic subunit
	Methionine synthase	CGI_10010551	28.294	11.1706	26.1612	10.0919	23.7528	26.6499	43.2897	IPR000489; Pterin-binding IPR003726; Homocysteine S-methyltransferase IPR003759; Methionine synthase, cobalamin (vitamin B12)-binding module, cap IPR004031; PMP-22/EMP/MP20/Claudin IPR004223; Vitamin B12-dependent methionine synthase, activation domain IPR006158; Cobalamin (vitamin B12)-binding IPR011005; Dihydropteroate synthase-like
	Sodium- and chloride-dependent glycine transporters	CGI_10009981	4.4833	58.7777	44.523	7.46148	3.98741	3.65378	4.34036	IPR000175; Sodium:neurotransmitter symporter
	Mitochondrial import inner membrane translocase	CGI_10011086	13.56	14.6983	13.0426	8.98099	5.65318	6.17305	9.14246	IPR004217; Mitochondrial inner membrane translocase complex, Tim8/9/10/13-zinc finger-like
		CGI_10014059	46.8103	34.7372	60.0324	40.8242	32.5822	16.557	47.8311	IPR004217; Mitochondrial inner membrane translocase complex, Tim8/9/10/13-zinc finger-like
		CGI_10019830	21.5095	32.7501	27.5851	17.9395	17.0048	15.8254	24.7075	IPR004217; Mitochondrial inner membrane translocase complex, Tim8/9/10/13-zinc finger-like
	Apolipoprotein	CGI_10011020	0.133219	0.513432	2.22102	2.11759	1.77726	2.82282	1.61675	IPR008405; Apolipoprotein L
		CGI_10009658	2.84141	12.6409	7.15303	10.0369	15.233	12.9614	7.09537	IPR008405; Apolipoprotein L
		CGI_10018340	29.822	32.2351	31.2059	57.8633	57.4986	99.5737	77.134	IPR001747; Lipid transport protein, N-terminal IPR009454; Lipid transport, open beta-sheet IPR015255; Vitellinogen, open beta-sheet IPR015819; Lipid transport protein, beta-sheet shell
		CGI_10006238	46.796	67.8726	44.4108	88.6398	72.8734	138.27	109.84	IPR001747; Lipid transport protein, N-terminal IPR001846; von Willebrand factor, type D domain IPR015255; Vitellinogen, open beta-sheet IPR015819; Lipid transport protein, beta-sheet shell
		CGI_10023244	7.37637	52.8304	21.7578	8.30533	9.10267	14.8974	18.1527	IPR014830; Glycolipid transfer protein domain
		CGI_10018729	6.77704	1.06608	5.14382	7.51144	4.98187	6.04444	3.9165	IPR001747; Lipid transport protein, N-terminal IPR015819; Lipid transport protein, beta-sheet shell
		CGI_10018731	11.3143	2.38936	12.3236	15.3978	14.2671	10.6735	8.35984	IPR015255; Vitellinogen, open beta-sheet IPR015819; Lipid transport protein, beta-sheet shell
		CGI_10002658	55.8441	12.8984	41.742	62.5858	47.1431	43.7133	41.6334	IPR001747; Lipid transport protein, N-terminal IPR009454; Lipid transport, open beta-sheet IPR015255; Vitellinogen, open beta-sheet IPR015819; Lipid transport protein, beta-sheet shell
		CGI_10014469	92.9301	29.9048	63.0853	116.142	78.7644	69.5251	72.3837	IPR001747; Lipid transport protein, N-terminal IPR009454; Lipid transport, open beta-sheet IPR015255; Vitellinogen, open beta-sheet IPR015819; Lipid transport protein, beta-sheet shell
Oxidoreductase activity	CYP450	CGI_10001503	1.31316	0.843495	1.12271	4.63853	2.91978	6.08671	5.01705	IPR001128; Cytochrome P450 IPR002401; Cytochrome P450, E-class, group I
		CGI_10002510	108.176	139.242	37.1027	32.4911	43.9104	38.0366	74.9141	IPR001128; Cytochrome P450 IPR002401; Cytochrome P450, E-class, group I
		CGI_10002901	16.4545	13.1684	5.76563	16.0791	15.834	6.31113	7.51725	IPR001128; Cytochrome P450 IPR002401; Cytochrome P450, E-class, group I
		CGI_10003891	3.0152	11.8246	1.62816	1.47149	4.23426	1.26099	2.13992	IPR001128; Cytochrome P450
		CGI_10003892	10.7639	19.0626	6.62915	13.0499	16.3071	8.05366	10.3324	IPR001128; Cytochrome P450 IPR002401; Cytochrome P450, E-class, group I
		CGI_10004732	4.08537	1.19282	0.952605	0.983931	3.71608	0.491855	2.00324	IPR001128; Cytochrome P450 IPR002401; Cytochrome P450, E-class, group I
		CGI_10005535	30.0259	8.83172	25.6714	23.4355	20.2309	13.2548	10.088	IPR001128; Cytochrome P450 IPR002401; Cytochrome P450, E-class, group I
		CGI_10007149	2.26055	18.6262	17.2944	6.1953	4.99162	3.20019	4.73002	IPR001128; Cytochrome P450 IPR002401; Cytochrome P450, E-class, group I
		CGI_10007796	48.6118	247.714	75.8954	30.0428	29.9319	26.3757	53.8216	IPR001128; Cytochrome P450 IPR002401; Cytochrome P450, E-class, group I
		CGI_10009937	2.17572	3.65515	2.361	3.76881	7.14487	9.08744	7.67314	IPR001128; Cytochrome P450 IPR002401; Cytochrome P450, E-class, group I
		CGI_10010987	27.0208	74.2144	41.4244	18.7191	16.0559	18.6121	34.2375	IPR001128; Cytochrome P450 IPR002401; Cytochrome P450, E-class, group I
		CGI_10011604	3.19298	9.33197	6.34704	3.48936	4.89867	3.06572	4.19793	IPR001128; Cytochrome P450 IPR002401; Cytochrome P450, E-class, group I
		CGI_10012275	21.0993	14.4396	11.7593	10.84	12.7588	7.44266	12.4973	IPR001128; Cytochrome P450 IPR002401; Cytochrome P450, E-class, group I
		CGI_10012973	5.92335	26.6889	4.40375	2.16057	4.23745	3.18328	7.06127	IPR001128; Cytochrome P450 IPR002401; Cytochrome P450, E-class, group I
		CGI_10014171	1.72164	11.662	12.244	5.07937	8.97846	3.00549	4.43203	IPR001128; Cytochrome P450 IPR002401; Cytochrome P450, E-class, group I
		CGI_10014172	6.3646	23.4271	4.58559	11.462	6.96448	10.2283	7.71447	IPR001128; Cytochrome P450 IPR002401; Cytochrome P450, E-class, group I
		CGI_10014174	17.0587	41.2714	19.7671	12.732	14.6712	18.5777	11.6765	IPR001128; Cytochrome P450 IPR002401; Cytochrome P450, E-class, group I
		CGI_10014250	22.2279	4.79738	4.447	22.1417	16.0132	32.1454	20.8613	IPR001128; Cytochrome P450 IPR002401; Cytochrome P450, E-class, group I
		CGI_10014471	6.39706	6.02668	4.26607	6.55304	5.57571	15.9271	9.43122	IPR001128; Cytochrome P450 IPR002401; Cytochrome P450, E-class, group I
		CGI_10016000	1.74874	4.49315	1.24594	0.772146	2.98102	0.900635	3.01311	IPR001128; Cytochrome P450 IPR002401; Cytochrome P450, E-class, group I
		CGI_10016303	32.2913	191.523	46.6199	40.2128	32.2451	30.473	73.2673	IPR001128; Cytochrome P450 IPR002401; Cytochrome P450, E-class, group I
		CGI_10016688	7.39867	2.4315	1.54464	3.41879	3.78751	2.16475	2.08815	IPR001128; Cytochrome P450 IPR002401; Cytochrome P450, E-class, group I
		CGI_10018439	21.6688	5.32189	21.6594	12.2411	11.4782	10.5503	12.0315	IPR001128; Cytochrome P450 IPR002401; Cytochrome P450, E-class, group I
		CGI_10018698	1.64986	5.75307	6.04538	1.56104	0.314438	1.5607	1.58911	IPR001128; Cytochrome P450 IPR002401; Cytochrome P450, E-class, group I
		CGI_10022185	28.8281	79.6452	17.3591	24.5681	17.1619	14.9155	23.8255	IPR000742; Epidermal growth factor-like, type 3 IPR001128; Cytochrome P450 IPR002402; Cytochrome P450, E-class, group II IPR002919; Protease inhibitor I8, cysteine-rich trypsin inhibitor-like IPR006210; Epidermal growth factor-like IPR011038; Calycin-like
		CGI_10023593	5.28581	45.109	11.7419	15.2538	18.5108	5.00014	5.98214	IPR001128; Cytochrome P450 IPR002401; Cytochrome P450, E-class, group I
		CGI_10024462	0.465332	0.119561	0.835477	0.862951	0.124159	4.8068	0.627476	IPR001128; Cytochrome P450 IPR002401; Cytochrome P450, E-class, group I
		CGI_10027291	23.526	44.1359	8.62033	23.4137	26.736	12.1988	10.9102	IPR001128; Cytochrome P450 IPR002401; Cytochrome P450, E-class, group I
		CGI_10028303	1.34569	3.11181	1.72579	1.78254	2.51338	0.356429	0.362919	IPR001128; Cytochrome P450 IPR002401; Cytochrome P450, E-class, group I
		CGI_10028304	14.7351	29.1888	14.3863	8.43709	6.84858	7.80571	14.7419	IPR001128; Cytochrome P450 IPR002401; Cytochrome P450, E-class, group I
		CGI_10028305	4.45743	12.9148	3.89207	3.89443	3.16309	1.75838	3.5808	IPR001128; Cytochrome P450 IPR002401; Cytochrome P450, E-class, group I
		CGI_10028306	1.3195	6.88651	2.74983	1.20165	1.76033	0.982947	1.00084	IPR001128; Cytochrome P450 IPR002401; Cytochrome P450, E-class, group I IPR008069; Cytochrome P450, E-class, group I, CYP2D-like
		CGI_10028307	1.43972	7.80939	9.84741	0.211901	2.98779	0	6.68703	IPR001128; Cytochrome P450 IPR002401; Cytochrome P450, E-class, group I
		CGI_10028308	1.5933	4.09376	7.35602	0.844213	1.27536	0	2.57817	IPR001128; Cytochrome P450 IPR002401; Cytochrome P450, E-class, group I IPR011539; Rel homology
		CGI_10028311	220.266	104.42	24.3835	113.838	92.4559	134.837	64.8646	IPR001128; Cytochrome P450 IPR002401; Cytochrome P450, E-class, group I
	Flavin-containing monooxygenase	CGI_10028728	1.13309	7.2783	1.90026	2.54003	0.93024	0.46172	0.470127	IPR000960; Flavin-containing monooxygenase FMO IPR020946; Flavin-containing monooxygenase-like
	Aldehyde dehydrogenase	CGI_10021688	3.11732	0.889948	2.22102	2.06465	4.85191	12.3851	6.30532	IPR015590; Aldehyde dehydrogenase domain IPR016161; Aldehyde/histidinol dehydrogenase
	Laccase	CGI_10006717	7.55895	0.675538	0.590073	2.96032	7.80438	5.91931	4.60895	IPR001117; Multicopper oxidase, type 1 IPR008972; Cupredoxin IPR011707; Multicopper oxidase, type 3
		CGI_10007539	1.14701	2.27729	2.80825	3.86747	8.34659	9.39032	8.29583	IPR001117; Multicopper oxidase, type 1 IPR008972; Cupredoxin IPR011706; Multicopper oxidase, type 2
		CGI_10007668	8.26106	2.13902	1.88894	11.4518	0.598038	6.69995	5.35393	IPR001117; Multicopper oxidase, type 1 IPR008972; Cupredoxin IPR011706; Multicopper oxidase, type 2 IPR011707; Multicopper oxidase, type 3
		CGI_10007881	0.318659	3.68439	0	5.06528	12.7536	0	0.859391	IPR008972; Cupredoxin IPR011706; Multicopper oxidase, type 2
		CGI_10009565	0.626295	9.81602	3.05216	0.331845	1.42041	1.49297	2.87139	IPR001117; Multicopper oxidase, type 1 IPR008972; Cupredoxin IPR011706; Multicopper oxidase, type 2 IPR011707; Multicopper oxidase, type 3
		CGI_10014278	0.63226	10.5593	12.5682	1.67503	1.26524	2.93064	0.426285	IPR001117; Multicopper oxidase, type 1 IPR008972; Cupredoxin
		CGI_10014280	67.6036	38.4116	29.2463	42.694	50.706	75.9729	65.4657	IPR001117; Multicopper oxidase, type 1 IPR008972; Cupredoxin IPR011706; Multicopper oxidase, type 2
		CGI_10014281	42.3219	28.9842	23.9454	33.1832	34.2504	50.4848	54.5512	IPR008972; Cupredoxin IPR011707; Multicopper oxidase, type 3
		CGI_10017371	11.8103	1.88479	1.03484	1.06887	5.48036	9.42338	6.23177	IPR001117; Multicopper oxidase, type 1 IPR008972; Cupredoxin IPR011706; Multicopper oxidase, type 2 IPR011707; Multicopper oxidase, type 3
		CGI_10017375	7.8903	71.3752	15.4925	16.5786	56.5519	38.1223	23.0404	IPR001117; Multicopper oxidase, type 1 IPR008972; Cupredoxin IPR011706; Multicopper oxidase, type 2 IPR011707; Multicopper oxidase, type 3
Arachidonic acid metabolism	Carbonyl reductase	CGI_10010610	4.79464	1.89526	1.41899	4.88549	0	5.37284	2.48667	IPR002347; Glucose/ribitol dehydrogenase
		CGI_10010611	12.6088	14.7258	5.1451	9.86939	1.52921	12.5237	6.95551	IPR002347; Glucose/ribitol dehydrogenase
		CGI_10017474	5.32075	10.0964	12.7083	6.33677	5.2098	3.74949	4.01523	IPR000276; 7TM GPCR, rhodopsin-like IPR002198; Short-chain dehydrogenase/reductase SDR IPR002347; Glucose/ribitol dehydrogenase IPR017452; GPCR, rhodopsin-like superfamily
		CGI_10000073	12.5105	11.6384	4.24159	8.57165	1.72657	11.9976	6.01109	IPR002198; Short-chain dehydrogenase/reductase SDR IPR002347; Glucose/ribitol dehydrogenase
	Arachidonate-15-lipoxygenase,	CGI_10004440	1.47527	7.58104	1.51358	2.34504	11.4152	19.3422	4.37653	IPR013819; Lipoxygenase, C-terminal
	Allene oxide synthase-lipoxygenase protein,	CGI_10026707	10.0181	14.1031	6.23157	8.26413	11.0441	17.2396	34.1362	IPR001024; Lipoxygenase, LH2 IPR008976; Lipase/lipooxygenase, PLAT/LH2 IPR013819; Lipoxygenase, C-terminal
		CGI_10026708	3.95924	4.54691	2.38492	5.80078	2.72102	8.8184	3.55923	IPR001024; Lipoxygenase, LH2 IPR008976; Lipase/lipooxygenase, PLAT/LH2 IPR013819; Lipoxygenase, C-terminal
	Phospholipase A	CGI_10010624	14.9629	38.9756	33.6145	17.9067	14.7305	15.0328	21.9857	IPR001611; Leucine-rich repeat IPR003591; Leucine-rich repeat, typical subtype
		CGI_10019479	13.8508	41.1702	62.1128	17.268	17.7536	16.1851	13.1838	IPR002641; Patatin/Phospholipase A2-related IPR016035; Acyl transferase/acyl hydrolase/lysophospholipase
		CGI_10022232	1.05937	5.71602	1.08688	2.24525	1.69596	1.12237	1.14281	IPR001211; Phospholipase A2, eukaryotic IPR016090; Phospholipase A2
Protein processes in endoplasmic reticulum	Heat shock protein (HSP)	CGI_10011376	85.7568	10.5354	4.80786	10.5527	13.1287	2.79273	3.15953	IPR001436; Alpha crystallin/Heat shock protein IPR002068; Heat shock protein Hsp20 IPR008978; HSP20-like chaperone
		CGI_10002823	70.5473	2.24293	0.829277	1.8844	1.81159	4.45305	0.435974	IPR001023; Heat shock protein Hsp70 IPR013126; Heat shock protein 70
		CGI_10027395	8.19656	80.268	35.5002	0.476203	0.479602	0.856974	0.387812	IPR001023; Heat shock protein Hsp70 IPR013126; Heat shock protein 70
		CGI_10003417	104.882	19.4212	11.7452	3.57295	11.7159	11.4641	1.52254	IPR001023; Heat shock protein Hsp70 IPR013126; Heat shock protein 70
		CGI_10010646	123.825	13.4578	8.20553	6.48116	6.86217	22.9282	9.64278	IPR001023; Heat shock protein Hsp70 IPR013126; Heat shock protein 70
		CGI_10010647	106.889	12.3296	6.99884	5.56715	5.85795	22.4298	7.52813	IPR001023; Heat shock protein Hsp70 IPR013126; Heat shock protein 70
		CGI_10002594	93.7159	11.6044	7.15973	4.0715	6.86217	20.9345	7.1052	IPR001023; Heat shock protein Hsp70 IPR013126; Heat shock protein 70
Immune response	Ubiquitin conjugating enzyme	CGI_10021850	21.5095	24.5626	19.4117	18.643	14.8792	9.84695	13.9651	IPR000608; Ubiquitin-conjugating enzyme, E2 IPR016135; Ubiquitin-conjugating enzyme/RWD-like
	Inhibitor of apoptosis protein (IAP)	CGI_10000338	19.7241	38.8315	94.9397	23.0733	23.0672	25.1036	31.0873	IPR001370; Baculoviral inhibition of apoptosis protein repeat IPR001841; Zinc finger, RING-type
		CGI_10003498	0	0.478243	4.77416	6.90361	0.496635	1.47901	0	IPR001370; Baculoviral inhibition of apoptosis protein repeat
		CGI_10005131	7.21962	6.71633	6.7047	11.542	7.30674	4.94545	8.05679	IPR001841; Zinc finger, RING-type
		CGI_10005229	0.299492	2.69326	7.68172	1.58687	0.399548	1.98314	0.403849	IPR001370; Baculoviral inhibition of apoptosis protein repeat
		CGI_10005392	93.5513	25.3513	24.3701	2.09762	4.87522	5.8075	2.62811	IPR001370; Baculoviral inhibition of apoptosis protein repeat IPR001841; Zinc finger, RING-type
		CGI_10005393	98.7288	44.1977	53.5931	3.09389	5.81086	8.86158	4.34122	IPR001370; Baculoviral inhibition of apoptosis protein repeat IPR001841; Zinc finger, RING-type
		CGI_10011513	285.745	362.783	97.3274	24.4377	37.0581	39.4248	8.05679	IPR001370; Baculoviral inhibition of apoptosis protein repeat IPR001841; Zinc finger, RING-type
		CGI_10016356	8.82003	4.02066	4.74346	16.5828	7.97099	7.15913	3.83657	IPR001370; Baculoviral inhibition of apoptosis protein repeat
		CGI_10016363	3.45214	37.5262	11.9195	16.7084	11.6908	5.80266	42.4325	IPR001370; Baculoviral inhibition of apoptosis protein repeat IPR001841; Zinc finger, RING-type
		CGI_10016893	0.252104	0.971621	10.346	17.0312	2.3543	2.67096	0.679898	IPR001370; Baculoviral inhibition of apoptosis protein repeat
		CGI_10017990	0	0.368144	1.47003	3.41633	0.382302	0	0	IPR001370; Baculoviral inhibition of apoptosis protein repeat
		CGI_10025992	2.81344	4.3753	8.73546	13.9264	4.74111	4.11815	3.59411	IPR001370; Baculoviral inhibition of apoptosis protein repeat IPR001841; Zinc finger, RING-type IPR018957; Zinc finger, C3HC4 RING-type
		CGI_10027112	0.252104	1.29549	8.72945	13.6917	1.68164	1.33548	0.339949	IPR001370; Baculoviral inhibition of apoptosis protein repeat
ABC transporters	Multidrug resistance associated proteins	CGI_10018057	0.991499	7.80872	2.5984	0.856547	2.24292	0.856355	1.10447	IPR001140; ABC transporter, transmembrane domain IPR003439; ABC transporter-like IPR003593; ATPase, AAA+ type, core IPR011527; ABC transporter, transmembrane domain, type 1 IPR017940; ABC transporter integral membrane type 1
		CGI_10017999	9.52046	14.6769	3.58411	4.23083	7.25194	3.86383	19.0083	IPR001140; ABC transporter, transmembrane domain IPR003439; ABC transporter-like IPR003593; ATPase, AAA+ type, core IPR011527; ABC transporter, transmembrane domain, type 1 IPR017940; ABC transporter integral membrane type 1
		CGI_10026993	51.0352	55.1698	11.9727	9.89312	23.2487	18.9576	41.1232	NA
		CGI_10000886	45.9006	55.7695	32.0269	22.8778	23.2487	25.3454	33.8847	IPR001140; ABC transporter, transmembrane domain IPR003439; ABC transporter-like IPR003593; ATPase, AAA+ type, core IPR011527; ABC transporter, transmembrane domain, type 1 IPR017940; ABC transporter integral membrane type 1
		CGI_10002457	44.9109	71.8452	36.3312	23.8286	20.0805	27.6317	41.0059	IPR001140; ABC transporter, transmembrane domain IPR003439; ABC transporter-like IPR003593; ATPase, AAA+ type, core IPR011527; ABC transporter, transmembrane domain, type 1 IPR017940; ABC transporter integral membrane type 1
		CGI_10015979	55.2648	84.6616	35.3038	23.481	30.6042	39.7708	39.37	NA
	ABCA	CGI_10010225	1.5868	6.74109	2.01189	0.429941	0.601403	0.095521	0.243151	IPR003439; ABC transporter-like IPR003593; ATPase, AAA+ type, core
		CGI_10027949	2.82499	5.62529	3.0795	4.8647	4.33411	1.12237	6.66638	NA
		CGI_10018629	22.3976	19.294	22.574	9.03599	10.7867	8.81243	22.9836	IPR000884; Thrombospondin, type 1 repeat IPR003439; ABC transporter-like IPR003593; ATPase, AAA+ type, core
		CGI_10001382	16.3406	41.7275	22.1562	26.603	20.9528	19.8261	19.9167	IPR003439; ABC transporter-like IPR003593; ATPase, AAA+ type, core
